# Supplementary material for: Development and Evaluation of a Physiologically Based Pharmacokinetic Model of Labetalol in Healthy and Diseased Populations
Source: Pharmaceutics. 2022 Nov 2;14(11):2362. doi: 10.3390/pharmaceutics14112362 (PMC9696499; doi:10.3390/pharmaceutics14112362)
Supplement: Supplementary file 1 [file pharmaceutics-14-02362-s001.zip]

Archive with 1 entries (1 files):
- pharmaceutics-1959501-supplementary.pdf
